# Supplementary material for: The use of a technology-assisted and teacher-supervised online discussion platform to promote academic progress in blended embryology courses
Source: BMC Med Educ. 2022 Nov 29;22:817. doi: 10.1186/s12909-022-03890-x (PMC9706879; doi:10.1186/s12909-022-03890-x)
Supplement: Supplementary file 1 — Additional file 1. [file 12909_2022_3890_MOESM1_ESM.xlsx]

## Sheet: Sheet1
Sample number	group	Scores for each question in embryology grades								embryology grades	Different DC questions		Different types of knowledge		histology grades
		No.1	No.2	No.3	No.4	No.5	No.6	No.7	No.8		Simple questions scores	Difficult questions scores	High-cognition questions scores	Low-cognition questions scores
1	Experiment	1	0	0	0	0	1	1	3	6	3	3	4	2	30
2	Experiment	1	1	1	0	1	1	1	3	9	4	5	6	3	47
3	Experiment	1	1	1	1	0	1	1	3	9	4	5	7	2	41.5
4	Experiment	1	0	1	1	1	1	1	1	7	3	4	4	3	44
5	Experiment	1	1	0	0	1	1	1	3	8	4	4	5	3	48
6	Experiment	1	1	1	1	1	1	1	5	12	4	8	9	3	40
7	Experiment	1	1	1	0	0	1	1	4	9	4	5	7	2	49
8	Experiment	1	1	1	1	0	1	1	3	9	4	5	7	2	48
9	Experiment	0	1	0	0	1	1	1	0	4	3	1	2	2	44
10	Experiment	1	0	1	1	1	1	1	4	10	3	7	7	3	53
11	Experiment	1	1	1	0	1	1	1	0	6	4	2	3	3	46.5
12	Experiment	1	0	1	0	0	1	1	2	6	3	3	4	2	51
13	Experiment	1	1	1	1	1	1	1	5	12	4	8	9	3	43.5
14	Experiment	1	1	1	1	1	1	1	3	10	4	6	7	3	51.5
15	Experiment	1	1	0	1	1	1	1	1	7	4	3	4	3	31.5
16	Experiment	1	1	1	1	1	1	1	3	10	4	6	7	3	48
17	Experiment	1	1	1	0	1	1	0	1	6	3	3	4	2	34.5
18	Experiment	0	1	0	0	1	0	0	0	2	1	1	1	1	12
19	Experiment	1	1	0	0	1	1	1	0.5	5.5	4	1.5	2.5	3	34.5
20	Experiment	1	1	0	0	1	1	0	0	4	3	1	2	2	30.5
21	Experiment	0	0	0	0	0	1	0	1	2	1	1	2	0	29
22	Experiment	0	1	0	1	1	1	1	1	6	3	3	4	2	49.5
23	Experiment	1	1	1	0	1	1	1	2	8	4	4	5	3	39.5
24	Experiment	1	1	1	1	1	1	1	0	7	4	3	4	3	45.5
25	Experiment	1	1	1	0	1	1	1	2	8	4	4	5	3	37.5
26	Experiment	1	1	1	0	1	1	1	1	7	4	3	4	3	31.5
27	Experiment	1	1	1	0	1	0	1	6	11	3	8	8	3	52
28	Experiment	1	1	1	1	1	1	0	6	12	3	9	10	2	41
29	Experiment	1	1	1	0	1	1	1	6	12	4	8	9	3	55
30	Experiment	1	1	1	1	0	1	1	5	11	4	7	9	2	51.5
31	Experiment	0	1	1	0	1	1	1	0	5	3	2	3	2	26.5
32	Experiment	1	1	1	1	1	1	1	6	13	4	9	10	3	50
33	Experiment	0	1	0	0	1	1	0	1	4	2	2	3	1	31
34	Experiment	1	1	0	0	1	1	0	6	10	3	7	8	2	51
35	Experiment	1	1	1	1	1	1	1	5	12	4	8	9	3	40.5
36	Experiment	1	1	0	0	1	1	1	2	7	4	3	4	3	40
37	Experiment	1	1	0	1	1	1	1	2	8	4	4	5	3	51.5
38	Experiment	0	1	0	0	1	1	1	5	9	3	6	7	2	30.5
39	Experiment	1	1	0	1	1	1	1	5	11	4	7	8	3	52
40	Experiment	0	0	1	0	0	1	1	4	7	2	5	6	1	41.5
41	Experiment	1	1	0	0	0	1	1	4	8	4	4	6	2	42
42	Experiment	1	1	1	1	1	1	1	4	11	4	7	8	3	31
43	Experiment	1	1	1	1	1	1	1	5	12	4	8	9	3	39
44	Experiment	1	1	1	1	1	1	1	6	13	4	9	10	3	50.5
45	Experiment	0	1	1	1	1	1	1	4	10	3	7	8	2	47
46	Experiment	1	1	1	1	1	1	1	6	13	4	9	10	3	46.5
47	Experiment	1	1	0	1	0	1	0	0	4	3	1	3	1	35.5
48	Experiment	0	1	1	0	1	1	1	4	9	3	6	7	2	41
49	Experiment	1	1	1	0	1	1	1	2	8	4	4	5	3	36.5
50	Experiment	0	1	0	0	0	1	1	4	7	3	4	6	1	30
51	Experiment	1	1	0	1	1	1	0	3	8	3	5	6	2	20
52	Experiment	1	0	0	1	0	1	0	4	7	2	5	6	1	27
53	Experiment	1	0	0	1	1	1	1	2	7	3	4	4	3	29
54	Experiment	1	1	1	0	1	1	0	6	11	3	8	9	2	48
55	Experiment	1	1	0	0	1	1	0	1	5	3	2	3	2	35.5
56	Experiment	1	1	1	1	1	1	1	5	12	4	8	9	3	41
57	Experiment	1	1	1	0	1	1	1	6	12	4	8	9	3	39.5
58	Experiment	1	1	1	1	0	1	1	4	10	4	6	8	2	46.5
59	Experiment	1	1	0	0	1	1	1	2	7	4	3	4	3	35
60	Experiment	1	1	1	0	0	1	1	2	7	4	3	5	2	46
61	Experiment	1	0	1	1	1	1	1	0.5	6.5	3	3.5	3.5	3	34.5
62	Experiment	1	1	1	1	1	1	1	4	11	4	7	8	3	46.5
63	Experiment	1	1	1	0	1	1	1	3	9	4	5	6	3	38.5
64	Experiment	1	1	1	0	1	1	1	4	10	4	6	7	3	50
65	Experiment	1	1	1	0	1	0	1	1	6	3	3	3	3	32.5
66	Experiment	1	1	1	1	0	1	1	6	12	4	8	10	2	49.5
67	Experiment	1	1	1	1	1	1	1	2	9	4	5	6	3	45
68	Experiment	1	1	0	1	1	1	1	1.5	7.5	4	3.5	4.5	3	31.5
69	Experiment	1	1	1	1	1	1	1	4	11	4	7	8	3	43
70	Experiment	1	1	1	0	1	0	1	1.5	6.5	3	3.5	3.5	3	29
71	Experiment	1	1	1	0	1	1	1	5	11	4	7	8	3	52
72	Experiment	1	1	1	0	1	1	1	3	9	4	5	6	3	39
73	Experiment	1	1	1	1	1	1	1	4	11	4	7	8	3	38.5
74	Experiment	1	1	0	0	0	1	0	0.5	3.5	3	0.5	2.5	1	24
75	Experiment	1	1	1	0	1	1	0	4	9	3	6	7	2	49.5
76	Experiment	0	0	0	0	1	0	1	0	2	1	1	0	2	6
77	Experiment	0	1	1	1	1	1	1	1	7	3	4	5	2	23
78	Experiment	1	1	1	1	1	1	1	6	13	4	9	10	3	53
79	Experiment	0	1	0	0	1	1	1	0	4	3	1	2	2	49.5
80	Experiment	1	1	1	1	1	1	1	3	10	4	6	7	3	45.5
81	Experiment	1	1	1	1	1	1	1	4	11	4	7	8	3	51.5
82	Experiment	0	0	0	0	0	1	1	0.5	2.5	2	0.5	1.5	1	24.5
83	Experiment	1	0	1	1	1	1	0	5	10	2	8	8	2	34.5
84	Control	1	1	1	1	1	1	1	3	10	4	6	7	3	36.5
85	Control	1	1	0	1	0	1	1	4	9	4	5	7	2	40
86	Control	1	1	1	1	1	1	1	3	10	4	6	7	3	50
87	Control	1	1	1	1	0	1	1	4	10	4	6	8	2	46
88	Control	1	1	0	1	0	1	0	2	6	3	3	5	1	29
89	Control	1	1	0	1	0	1	0	1.5	5.5	3	2.5	4.5	1	34.5
90	Control	1	0	0	0	0	1	0	3	5	2	3	4	1	42.5
91	Control	0	1	0	0	0	0	1	0.5	2.5	2	0.5	1.5	1	45
92	Control	0	1	0	1	0	0	0	0	2	1	1	2	0	17.5
93	Control	1	0	1	1	1	1	1	2	8	3	5	5	3	34
94	Control	0	1	1	0	1	0	0	0	3	1	2	2	1	34.5
95	Control	0	1	0	1	1	0	0	0	3	1	2	2	1	32
96	Control	1	1	0	0	1	0	1	0	4	3	1	1	3	39
97	Control	1	1	0	0	1	1	0	6	10	3	7	8	2	51
98	Control	1	0	1	0	1	0	1	3	7	2	5	4	3	31.5
99	Control	1	1	1	0	0	1	1	3	8	4	4	6	2	42.5
100	Control	1	0	1	1	0	1	1	0	5	3	2	3	2	39
101	Control	1	1	0	0	1	1	1	5	10	4	6	7	3	38
102	Control	0	0	0	0	0	0	0	0	0	0	0	0	0	40.5
103	Control	1	1	1	0	1	1	1	4	10	4	6	7	3	41.5
104	Control	1	0	1	1	0	0	1	0	4	2	2	2	2	35
105	Control	1	1	1	0	0	0	1	4	8	3	5	6	2	48
106	Control	1	0	1	0	0	1	0	3	6	2	4	5	1	48
107	Control	1	1	0	0	0	1	1	0	4	4	0	2	2	13.5
108	Control	1	1	0	1	1	1	1	0.5	6.5	4	2.5	3.5	3	27
109	Control	1	0	1	1	1	1	1	4	10	3	7	7	3	52
110	Control	1	0	0	0	0	1	0	2	4	2	2	3	1	32.5
111	Control	1	0	1	1	0	0	1	6	10	2	8	8	2	43
112	Control	0	1	0	0	1	1	1	3	7	3	4	5	2	33.5
113	Control	1	0	1	0	0	1	0	0.5	3.5	2	1.5	2.5	1	40.5
114	Control	0	1	1	0	0	0	0	1	3	1	2	3	0	40
115	Control	1	1	1	0	0	0	1	3	7	3	4	5	2	54.5
116	Control	1	1	1	1	1	1	1	1	8	4	4	5	3	44
117	Control	1	0	0	1	1	1	1	1	6	3	3	3	3	39.5
118	Control	1	0	0	1	1	1	1	6	11	3	8	8	3	46.5
119	Control	1	1	1	1	1	1	1	6	13	4	9	10	3	54.5
120	Control	1	1	0	0	1	1	1	5	10	4	6	7	3	47
121	Control	1	1	0	1	1	1	1	4	10	4	6	7	3	36
122	Control	0	1	0	1	0	0	0	0	2	1	1	2	0	31
123	Control	1	1	0	1	0	1	0	3	7	3	4	6	1	38
124	Control	1	0	0	1	1	1	1	2	7	3	4	4	3	34.5
125	Control	1	1	1	1	1	1	1	0	7	4	3	4	3	44
126	Control	1	1	1	1	1	1	1	0	7	4	3	4	3	37
127	Control	0	0	0	0	1	0	0	1	2	0	2	1	1	41.5
128	Control	1	0	0	0	1	1	1	0	4	3	1	1	3	37
129	Control	0	0	0	0	0	0	0	0	0	0	0	0	0	35.5
130	Control	1	1	0	1	1	1	1	1	7	4	3	4	3	31.5
131	Control	1	0	0	1	1	1	1	0	5	3	2	2	3	43
132	Control	1	0	0	0	1	1	0	0	3	2	1	1	2	37.5
133	Control	1	1	1	1	1	1	1	6	13	4	9	10	3	35
134	Control	1	1	0	0	1	1	1	0	5	4	1	2	3	25
135	Control	1	1	1	1	1	1	1	0	7	4	3	4	3	33
136	Control	0	1	0	0	0	1	1	6	9	3	6	8	1	35.5
137	Control	1	1	1	1	1	1	1	1.5	8.5	4	4.5	5.5	3	45
138	Control	1	1	1	1	1	1	1	6	13	4	9	10	3	53.5
139	Control	1	1	1	1	1	1	0	0.5	6.5	3	3.5	4.5	2	39.5
140	Control	1	1	1	0	1	1	1	6	12	4	8	9	3	53
141	Control	1	0	0	1	0	1	0	1	4	2	2	3	1	37.5
142	Control	1	1	1	1	1	1	1	6	13	4	9	10	3	52
143	Control	1	1	1	0	1	1	1	5	11	4	7	8	3	48.5
144	Control	0	1	0	1	1	0	1	3	7	2	5	5	2	41
145	Control	1	1	1	1	1	1	0	0	6	3	3	4	2	50.5
146	Control	1	1	1	0	1	1	1	0.5	6.5	4	2.5	3.5	3	38.5
147	Control	1	1	1	0	1	1	1	6	12	4	8	9	3	47.5
148	Control	0	1	1	0	1	1	0	0	4	2	2	3	1	34.5
149	Control	0	1	1	0	0	1	0	5	8	2	6	8	0	32
150	Control	1	1	1	0	1	1	1	4	10	4	6	7	3	52
151	Control	1	1	1	1	1	1	1	0	7	4	3	4	3	46
152	Control	1	1	1	0	0	1	1	6	11	4	7	9	2	43.5
153	Control	0	1	1	1	1	1	1	0	6	3	3	4	2	51
154	Control	1	0	0	1	0	0	0	0.5	2.5	1	1.5	1.5	1	30
155	Control	1	1	1	0	0	1	1	0.5	5.5	4	1.5	3.5	2	39
156	Control	1	1	0	1	0	1	1	1	6	4	2	4	2	38
157	Control	1	1	1	1	1	1	1	0.5	7.5	4	3.5	4.5	3	34.5
158	Control	1	0	0	1	0	1	0	0.5	3.5	2	1.5	2.5	1	38
159	Control	1	1	1	0	1	1	1	0.5	6.5	4	2.5	3.5	3	35
160	Control	1	1	0	0	1	1	1	3	8	4	4	5	3	44
161	Control	1	1	1	1	1	1	0	6	12	3	9	10	2	45.5
162	Control	1	1	1	1	0	1	0	5	10	3	7	9	1	52.5
163	Control	0	1	0	1	1	1	0	0.5	4.5	2	2.5	3.5	1	33
164	Control	1	1	1	0	0	1	1	0	5	4	1	3	2	26
165	Control	0	1	1	0	0	1	1	2	6	3	3	5	1	36.5
166	Control	1	1	1	0	0	0	0	0	3	2	1	2	1	42
167	Control	1	1	1	1	1	1	1	1	8	4	4	5	3	39.5
168	Control	0	0	0	0	1	1	1	0	3	2	1	1	2	30.5
